# Supplementary material for: Parental Language Mixing in Montreal: Rates, Predictors, and Relation to Infants’ Vocabulary Size
Source: Behav Sci (Basel). 2025 Oct 8;15(10):1371. doi: 10.3390/bs15101371 (PMC12561030; doi:10.3390/bs15101371)
Supplement: Supplementary file 1 [file behavsci-15-01371-s001.zip]

Archive with 1 entries (1 files):
- behavsci-3778685-supplementary.pdf
